# Supplementary material for: Topical Delivery of Diacetyl Boldine in a Microemulsion Formulation for Chemoprotection against Melanoma
Source: Pharmaceutics. 2023 Mar 10;15(3):901. doi: 10.3390/pharmaceutics15030901 (PMC10054442; doi:10.3390/pharmaceutics15030901)
Supplement: Supplementary file 1 [file pharmaceutics-15-00901-s001.zip]

Archive with 1 entries (1 files):
- pharmaceutics-2035574-supplementary.pdf
